# Supplementary material for: ncRNAs in Therapeutics: Challenges and Limitations in Nucleic Acid-Based Drug Delivery
Source: Int J Mol Sci. 2021 Oct 27;22(21):11596. doi: 10.3390/ijms222111596 (PMC8584088; doi:10.3390/ijms222111596)
Supplement: Supplementary file 1 [file ijms-22-11596-s001.zip]

Archive with 1 entries (1 files):
- ijms-1409529-supplementary.xlsx
