# Supplementary material for: ncRNAs in Therapeutics: Challenges and Limitations in Nucleic Acid-Based Drug Delivery
Source: Int J Mol Sci. 2021 Oct 27;22(21):11596. doi: 10.3390/ijms222111596 (PMC8584088; doi:10.3390/ijms222111596)
Supplement: Supplementary file 1 [file ijms-22-11596-s001.zip › ijms-1409529-supplementary.xlsx]

## Sheet: Table S1
ID	Clinical Trial Number	Briefly Title	NP used	Current Primary Outcome Measures
SP1	NCT02761525	Topical Application of Silver Nanoparticles and Oral Pathogens in Ill Patients	AgNPs	2016-05-01
SP2	NCT04775238	Effect of Metallic Nanoparticles on Nosocomial Bacteria	AgNPs, CuNPs	2021-06-01
SP3	NCT04431804	THYME AND CARVACROLL Nanoparticle Effect on Fungi	AgNPs	2020-06-01
SP4	NCT04431440	Silver Nanoparticles in Multidrug Resistant Bacteria	AgNPs	2020-07-01
SP5	NCT02106598	Targeted Silica Nanoparticles for Real-Time Image-Guided Intraoperative Mapping of Nodal Metastases	cRGDY-PEG-Cy5.5-C dots	2014-04-01
SP6	NCT04682847	Radiotherapy With Iron Oxide Nanoparticles (SPION) on MR-Linac for Primary & Metastatic Hepatic Cancers	Iron Oxide NPs (SPION)	2020-12-01
SP7	NCT04784767	SARS-COV-2-Spike-Ferritin-Nanoparticle (SpFN) Vaccine With ALFQ Adjuvant for Prevention of COVID-19 in Healthy Adults	Ferritin NPs	2023-03-01
SP8	NCT02511028	In Vivo Characterization of Inflammation With Ferumoxytol, an Ultrasmall Superparamagnetic Iron Oxide Nanoparticle, on 7 Tesla Magnetic Resonance Imaging	Iron Oxide NPs (Ferumoxytol)	2020-02-01
SP9	NCT01995799	IRon Nanoparticle Enhanced MRI in the Assessment of Myocardial infarctioN	Iron NPs	2013-11-01
SP10	NCT01270139	Plasmonic Nanophotothermal Therapy of Atherosclerosis	Silica-gold NPs, iron NPs	aug-13
SP11	NCT03659864	The Role of Eicosanoids in the Cardiovascular Actions of Inhaled Nanoparticles	Carbon NPs	2018-09-01
SP12	NCT02123407	Clinical Study on the Harvesting Lymph Nodes With Carbon Nanoparticles for Advanced Gastric Cancer	Carbon NPs	apr-14
SP13	NCT04894409	Evaluation of Silver Nanoparticles for the Prevention of COVID-19	AgNP	2021-05-01
SP14	NCT04759820	Carbon Nanoparticles vs Indocyanine Green	carbon NPs	2021-02-01
SP15	NCT00629499	Nanoparticle Albumin-Bound (Nab) Paclitaxel/Cyclophosphamide in Early-Stage Breast Cancer	Albumin-bound NPs	2008-02-01
SP16	NCT02016209	Neoadjuvant Chemotherapy of Nanoparticle Albumin-bound Paclitaxel in Lung Cancer	Albumin-bound NPs	dec-13
SP17	NCT00609791	Paclitaxel Albumin-Stabilized Nanoparticle Formulation in Treating Patients of Different Ages With Metastatic Breast Cancer	Albumin-bound NPs	2011-03-01
SP18	NCT01872403	Neoadjuvant Chemotherapy of Nanoparticle Albumin-bound Paclitaxel/Carboplatin vs. Paclitaxel /Carboplatin in Stage Ⅱ B and IIIA Squamous Cell Carcinoma of the Lung	Albumin-bound NPs	2013-06-01
SP19	NCT01090128	Study of Neoadjuvant Chemotherapy With Nanoparticle Albumin Bound Paclitaxel, Doxorubicin and Cyclophosphamide (NAC) in Patients With Stages II-III Breast Cancer	Albumin-bound NPs	2016-03-01
SP20	NCT00736619	Weekly Nanoparticle Albumin-Bound Paclitaxel (Abraxane) + Weekly Cetuximab + Radiation Therapy (IMRT, Intensity-Modulated Radiation Therapy) in Patients With Stage III-IVB Head and Neck Squamous Cell Carcinoma (HNSCC)	Albumin-bound NPs	dec-10
SP21	NCT00436709	Bevacizumab, Doxorubicin, and Cyclophosphamide Followed By Paclitaxel Albumin-Stabilized Nanoparticle Formulation and Bevacizumab in Treating Patients Who Have Undergone Surgery for Early-Stage Breast Cancer	Albumin-bound NPs	2007-02-01
SP22	NCT02646319	Nanoparticle Albumin-Bound Rapamycin in Treating Patients With Advanced Cancer With mTOR Mutations	Albumin-bound NPs	jan-16
SP23	NCT03660930	Nanoparticle Albumin-Bound Rapamycin and Pazopanib Hydrochloride in Treating Patients With Advanced Nonadipocytic Soft Tissue Sarcomas	Albumin-bound NPs	2020-03-01
SP24	NCT02975882	Nanoparticle Albumin-Bound Rapamycin, Temozolomide, and Irinotecan Hydrochloride in Treating Pediatric Patients With Recurrent or Refractory Solid Tumors	Albumin-bound NPs	2020-09-01
SP25	NCT02194829	Paclitaxel Albumin-Stabilized Nanoparticle Formulation and Gemcitabine Hydrochloride With or Without WEE1 Inhibitor MK-1775 in Treating Patients With Previously Untreated Pancreatic Cancer That Is Metastatic or Cannot Be Removed by Surgery	Albumin-bound NPs	2014-07-01
SP26	NCT00520000	Carboplatin and Paclitaxel Albumin-Stabilized Nanoparticle Formulation in Treating Patients With Advanced or Metastatic Solid Tumors	Albumin-bound NPs	2012-02-01
SP27	NCT01525966	Carboplatin and Paclitaxel Albumin-Stabilized Nanoparticle Formulation Before Surgery in Treating Patients With Locally Advanced or Inflammatory Triple Negative Breast Cancer	Albumin-bound NPs	2012-02-01
SP28	NCT00499252	Paclitaxel Albumin-Stabilized Nanoparticle Formulation in Treating Patients With Recurrent or Persistent Ovarian Epithelial Cancer, Fallopian Tube Cancer, or Primary Peritoneal Cancer	Albumin-bound NPs	dec-17
SP29	NCT02336087	Gemcitabine Hydrochloride, Paclitaxel Albumin-Stabilized Nanoparticle Formulation, Metformin Hydrochloride, and a Standardized Dietary Supplement in Treating Patients With Pancreatic Cancer That Cannot be Removed by Surgery	Albumin-bound NPs	jan-15
SP30	NCT00553462	Carboplatin and Paclitaxel Albumin-Stabilized Nanoparticle Formulation Followed by Radiation Therapy and Erlotinib in Treating Patients With Stage III Non-Small Cell Lung Cancer That Cannot Be Removed By Surgery	Albumin-bound NPs	2016-11-01
SP31	NCT00626405	Bevacizumab and Temozolomide or Bevacizumab and Paclitaxel Albumin-Stabilized Nanoparticle Formulation and Carboplatin in Treating Patients With Stage IV Malignant Melanoma That Cannot Be Removed by Surgery	Albumin-bound NPs	apr-18
SP32	NCT00466960	Sargramostim and Paclitaxel Albumin-Stabilized Nanoparticle Formulation in Treating Patients With Advanced Ovarian Cancer, Fallopian Tube Cancer, or Primary Peritoneal Cancer That Did Not Respond to Previous Chemotherapy	Albumin-bound NPs	2017-07-01
SP33	NCT02562716	S1505: Combination Chemotherapy or Gemcitabine Hydrochloride and Paclitaxel Albumin-Stabilized Nanoparticle Formulation Before Surgery in Treating Patients With Pancreatic Cancer That Can Be Removed by Surgery	Albumin-bound NPs	2021-07-01
SP34	NCT03464734	Pembrolizumab and Nab Paclitaxel in Patients With Metastatic Urothelial Carcinoma	Albumin-bound NPs	2018-03-01
SP35	NCT00081042	ABI-007 in Treating Patients With Inoperable Locally Recurrent or Metastatic Melanoma	Albumin-bound NPs	Not provided
SP36	NCT00095914	Paclitaxel and ABI-007 in Treating Patients With Locally Advanced or Metastatic Solid Tumors	Albumin-bound NPs	Not provided
SP37	NCT00110695	Therapy With Abraxane and 5-Fluorouracil, Epirubicin, Cyclophosphamide (FEC) for Patients With Breast Cancer	Albumin-bound NPs	2005-06-01
SP38	NCT00077246	ABI-007 in Treating Patients With Chemotherapy-Naïve Stage IV Non-Small Cell Lung Cancer	Albumin-bound NPs	2006-11-01
SP39	NCT02135822	Nab-paclitaxel Plus Gemcitabine in Chinese Patients With Advanced Pancreatic Cancer	Albumin-bound NPs	2014-05-01
SP40	NCT02124317	Nab-paclitaxel Plus S-1 in Patients With Advanced Pancreatic Cancer	Albumin-bound NPs	apr-14
SP41	NCT03636308	Nab-paclitaxel Plus S-1(AS) Versus Nab-paclitaxel Plus Gemcitabine(AG) in Patients With Advanced Pancreatic Cancer	Albumin-bound NPs	aug-18
SP42	NCT03505528	An Early Phase Study of Abraxane Combined With Phenelzine Sulfate in Patients With Metastatic or Advanced Breast Cancer	Albumin-bound NPs	apr-18
SP43	NCT01646762	Paclitaxel Albumin-Stabilized Nanoparticle Formulation in Treating Patients With Relapsed or Refractory Multiple Myeloma	Albumin-bound NPs	2018-09-01
SP44	NCT02718742	Paclitaxel Albumin-Stabilized Nanoparticle Formulation After Cisplatin-Based Chemotherapy and Surgery in Treating Patients With High-Risk Bladder Cancer	Albumin-bound NPs	2016-03-01
SP45	NCT01620190	Paclitaxel Albumin-Stabilized Nanoparticle Formulation in Treating Patients With Previously Treated Advanced Non-small Cell Lung Cancer	Albumin-bound NPs	2012-06-01
SP46	NCT01847326	Paclitaxel Albumin-Stabilized Nanoparticle Formulation and Carboplatin Followed By Chemoradiation in Treating Patients With Recurrent Head and Neck Cancer	Albumin-bound NPs	2013-05-01
SP47	NCT00738361	Paclitaxel Albumin-Stabilized Nanoparticle Formulation in Treating Patients With Metastatic Melanoma of the Eye That Cannot Be Removed By Surgery	Albumin-bound NPs	jan-16
SP48	NCT00307255	Paclitaxel Albumin-Stabilized Nanoparticle Formulation and Gemcitabine in Treating Patients With Advanced Metastatic Solid Tumors	Albumin-bound NPs	apr-12
SP49	NCT01730833	Pertuzumab, Trastuzumab, and Paclitaxel Albumin-Stabilized Nanoparticle Formulation in Treating Patients With HER2-Positive Advanced Breast Cancer	Albumin-bound NPs	2014-05-01
SP50	NCT00825201	Intraperitoneal Paclitaxel Albumin-Stabilized Nanoparticle Formulation in Treating Patients With Advanced Cancer of the Peritoneal Cavity	Albumin-bound NPs	2014-05-01
SP51	NCT00729612	Paclitaxel Albumin-Stabilized Nanoparticle Formulation and Carboplatin in Treating Patients With Stage IIIB, Stage IV, or Recurrent Non-Small Cell Lung Cancer	Albumin-bound NPs	jan-17
SP52	NCT04490200	Effectiveness of a Novel Respirator With Chitosan Nanoparticles	Chitosan NPs	2021-03-01
SP53	NCT03739931	Dose Escalation Study of mRNA-2752 for Intratumoral Injection to Participants With Advanced Malignancies	Lipid NPs	2021-03-01
SP54	NCT03323398	Dose Escalation and Efficacy Study of mRNA-2416 for Intratumoral Injection Alone and in Combination With Durvalumab for Participants With Advanced Malignancies	Lipid NPs	apr-21
SP55	NCT02314052	Phase Ib/2, Multicenter, Dose Escalation Study of DCR-MYC in Patients With Hepatocellular Carcinoma	Lipid NPs	dec-14
SP56	NCT01858935	A Phase 1, Randomized, Double-Blind, Placebo-Controlled Escalating Single Dose Study to Evaluate the Safety, Tolerability and Pharmacokinetics of ND-L02-s0201 Injection in Normal Healthy Subjects	Lipid NPs	2013-05-01
SP57	NCT01437007	TKM 080301 for Primary or Secondary Liver Cancer	Lipid NPs	2011-09-01
SP58	NCT02227459	Phase 1b/2, Open Label, Repeat Dose, Dose Escalation Study of ND-L02-s0201 Injection in Subjects With Moderate to Extensive Fibrosis (METAVIR F3-4)	Lipid NPs	aug-14
SP59	NCT02110563	Phase I, Multicenter, Dose Escalation Study of DCR-MYC in Patients With Solid Tumors, Multiple Myeloma, or Lymphoma	Lipid NPs	aug-14
SP60	NCT04675996	First-in-Human Study of INT-1B3 in Patients With Advanced Solid Tumors	Lipid NPs	dec-12
SP61	NCT04486833	TUSC2-nanoparticles (GPX-001) and Osimertinib in Patients With Stage IV Lung Cancer Who Progressed on Osimertinib Alone	Lipid NPs	2020-07-01
SP62	NCT04566276	ChulaCov19 Vaccine in Healthy Adults	Lipid NPs	aug-21
